# Supplementary material for: The Combined Effect of Weaning Stress and Immune Activation during Pig Gestation on Serum Cytokine and Analyte Concentrations
Source: Animals (Basel). 2021 Aug 1;11(8):2274. doi: 10.3390/ani11082274 (PMC8388404; doi:10.3390/ani11082274)
Supplement: Supplementary file 1 [file animals-11-02274-s001.zip]

Archive with 1 entries (1 files):
- animals-1277222-supplementary.pdf
